# Supplementary material for: Ethnopharmacological Study of Garrya laurifolia and Its Antidiabetic Effect in Rats
Source: Plants (Basel). 2024 Nov 18;13(22):3235. doi: 10.3390/plants13223235 (PMC11598156; doi:10.3390/plants13223235)
Supplement: Supplementary file 1 [file plants-13-03235-s001.zip]

Archive with 1 entries (1 files):
- plants-3304822-supplementary.pdf
